# Supplementary material for: Long non-coding RNA MEG3 inhibits NSCLC cells proliferation and induces apoptosis by affecting p53 expression
Source: BMC Cancer. 2013 Oct 7;13:461. doi: 10.1186/1471-2407-13-461 (PMC3851462; doi:10.1186/1471-2407-13-461)
Supplement: Additional file 1 — Clinical data, such as age, gender, TNM stage at. Al of individual patients. [file 1471-2407-13-461-S1.xls]

## Sheet: Sheet1
NO.	Gender	Age	Type	Location	Tumor size (maximum diameter,cm)	Differentiation	Stage	Lymph node metastasis	Month after surgery	Relative MEG3 expression in NSCLC tissues (△CT）	Relative MEG3 expression in normal lung tissues (△CT）	Relative MEG3 expression (fold change)
1	man	76	adenocarcinoma	right upper lung	2	moderate	T1aN1M0 Ⅱa	yes	51	6.525	7.87	2.5403
2	man	66	Squamous cell carcinoma	right lower lung	8	poor	T3N0M0 Ⅱb	no	38	11.905	9.29	0.163232
3	man	49	Squamous cell carcinoma	right lower lung	4	poor	T2aN0M0 Ⅰb	no	5	9.26	9.115	0.904379
4	man	69	Squamous cell carcinoma	right lower lung	6	moderate	T2bN0M0 Ⅱa	no	24	12.12	9.645	0.179867
5	woman	67	adenocarcinoma	right upper lung	1.5	poor	T1aN0M0 Ⅰa	no	9	5.08	5.85	1.70527
6	woman	49	adenocarcinoma	right upper lung	4.5	poor	T2aN2M0 Ⅲa	yes	32	12.45	4.215	0.00331908
7	woman	69	Squamous cell carcinoma	left upper lung	4	poor	T2aN1M0 Ⅱa	yes	53	10.635	8.545	0.234881
8	man	64	adenocarcinoma	right lung	5	poor	T2aN0M0 Ⅰb	no	51	8.965	8.29	0.626332
9	man	60	Squamous cell carcinoma	left lower lung	4.5	poor	T2aN1M0 Ⅱa	yes	33	10.32	8.1	0.214641
10	man	63	adenocarcinoma	right lower lung	1	moderate	T3N0M0 Ⅱb	no	66	7.91	7.45	0.726986
11	man	38	adenocarcinoma	right upper lung	3.3	moderate	T2aN2M0 Ⅲa	yes	19	9.555	4.505	0.0301855
12	man	67	adenocarcinoma	right upper lung	5	poor	T2aN0M0 Ⅰb	no	1	12.405	10.535	0.273573
13	man	69	adenocarcinoma	left upper lung	4	moderate	T2aN1M0 Ⅱa	yes	3	10.425	9.185	0.423373
14	man	56	Squamous cell carcinoma	left upper lung	4	moderate	T2aN1M0 Ⅱa	yes	48	10.64	8.375	0.20805
15	man	59	adenocarcinoma	right lower lung	6	poor	T2bN3M1 Ⅳ	yes	9	11.795	6	0.0180107
16	woman	74	adenocarcinoma	left upper lung	3.5	moderate	T2aN0M0 Ⅰb	no	61	8.13	9.78	3.13834
17	man	66	Squamous cell carcinoma	right upper lung	3.5	moderate	T2aN0M0 Ⅰb	no	28	13.365	10.72	0.159873
18	woman	32	adenocarcinoma	left lower lung	2.5	poor	T1bN1M1 Ⅳ	yes	11	12.11	9.645	0.181118
19	man	67	Squamous cell carcinoma	left lung	9	poor	T3N0M0 Ⅱb	no	67	11.17	9.76	0.376312
20	man	62	Squamous cell carcinoma	left lung	2	moderate	T1aN0M0 Ⅰa	no	53	9.12	9.225	1.07549
21	man	64	adenocarcinoma	left upper lung	7	moderate	T2bN1M0 Ⅱb	yes	28	10.34	8.94	0.378929
22	man	61	Squamous cell carcinoma	left lung	14	moderate	T3N0M0 Ⅱb	no	42	10.52	8.78	0.29937
23	man	63	adenocarcinoma	right lower lung	8.5	moderate	T3N0M0 Ⅱb	no	68	9.785	8.455	0.397768
24	man	67	Squamous cell carcinoma	right upper lung	2	moderate	T1aN0M0 Ⅰa	no	64	9.985	10.34	1.27899
25	man	59	adenocarcinoma	right upper lung	9	poor	T2bN0M0 Ⅱa	no	51	5.71	6.215	1.41912
26	man	65	Squamous cell carcinoma	left upper lung	2	moderate	T1aN0M0 Ⅰa	no	68	8.48	9.95	2.77022
27	man	63	Squamous cell carcinoma	left upper lung	4.5	poor	T2aN2M0 Ⅲa	yes	34	13.45	8.135	0.0251203
28	woman	69	adenocarcinoma	right lower lung	4	moderate	T2aN1M0 Ⅱa	yes	60	7.895	7.21	0.622006
29	woman	58	adenocarcinoma	left lung	4	poor	T2aN0M0 Ⅰb	no	39	9.3	7.42	0.271684
30	woman	60	Squamous cell carcinoma	left lung	3.5	moderate	T2aN1M0 Ⅱa	yes	58	9.605	9.515	0.939523
31	man	61	adenocarcinoma	right lung	9	moderate	T3N0M0 Ⅱb	no	27	9.685	5.775	0.0665231
32	man	66	Squamous cell carcinoma	left lower lung	4	poor	T2aN1M0 Ⅱa	yes	36	8.92	6.995	0.26334
33	man	67	adenocarcinoma	left lower lung	4.5	moderate	T2aN1M0 Ⅱa	yes	22	11.96	9.38	0.167241
34	woman	59	Squamous cell carcinoma	right lower lung	4	poor	T2aN1M0 Ⅱa	yes	56	7.235	6.775	0.726986
35	man	62	Squamous cell carcinoma	right upper lung	5	poor	T2bN3M1 Ⅳ	yes	18	16.905	9.755	0.00704102
36	man	63	Squamous cell carcinoma	right upper lung	1.5	moderate	T1aN0M0 Ⅰa	no	49	8.63	9.28	1.56917
37	man	61	Squamous cell carcinoma	left upper lung	4	moderate	T2aN0M0 Ⅰb	no	52	6.77	7.675	1.87254
38	man	59	adenocarcinoma	left upper lung	2	poor	T1bN1M0 Ia	yes	54	6.3	7.66	2.56685
39	woman	71	Squamous cell carcinoma	left upper lung	7	moderate	T3N0M0 Ⅱb	no	46	11.11	9.77	0.395021
40	woman	73	adenocarcinoma	right upper lung	4	moderate	T2aN2M0 Ⅲa	yes	37	14.295	7.695	0.0103087
41	man	68	adenocarcinoma	left lower lung	3.5	poor	T2aN0M0 Ⅰb	no	43	9.12	9.275	1.11342
42	man	69	Squamous cell carcinoma	left lung	6	poor	T2aN2M0 Ⅲa	yes	32	12.93	10.555	0.0370341
43	woman	70	Squamous cell carcinoma	left lung	4	poor	T2aN1M0 Ⅱa	yes	31	12.93	10.555	0.192776
44	woman	62	Squamous cell carcinoma	left upper lung	4	moderate	T2aN1M0 Ⅱa	yes	21	11.82	9.885	0.261521
